# Supplementary material for: Clinical phenotypes and outcomes associated with SARS-CoV-2 variant Omicron in critically ill French patients with COVID-19
Source: Nat Commun. 2022 Oct 12;13:6025. doi: 10.1038/s41467-022-33801-z (PMC9555693; doi:10.1038/s41467-022-33801-z)
Supplement: Supplementary file 4 — source data [file 41467_2022_33801_MOESM4_ESM.xlsx]

## Sheet: Fig1
	Week	lineage	count
1	2021-49	AY.4	1
2	2021-49	AY.43	1
3	2021-49	AY.46	1
4	2021-49	AY.98	1
5	2021-49	AY.122	5
6	2021-50	Delta (other sublineages)	2
7	2021-50	AY.4	1
8	2021-50	AY.43	3
9	2021-50	AY.98	1
10	2021-50	AY.122	3
11	2021-51	Delta (other sublineages)	4
12	2021-51	AY.4	5
13	2021-51	AY.43	5
14	2021-51	AY.46	1
15	2021-51	AY.98	2
16	2021-51	AY.122	4
17	2021-51	BA.1	3
18	2021-52	Delta (other sublineages)	8
19	2021-52	AY.4	6
20	2021-52	AY.43	3
21	2021-52	AY.46	1
22	2021-52	AY.122	8
23	2021-52	BA.1.1	2
24	2022-01	Delta (other sublineages)	5
25	2022-01	AY.4	3
26	2022-01	AY.43	7
27	2022-01	AY.46	3
28	2022-01	AY.122	4
29	2022-01	BA.1	11
30	2022-01	BA.1.1	8
31	2022-01	Other variants	2
32	2022-02	Delta (other sublineages)	3
33	2022-02	AY.43	4
34	2022-02	AY.46	2
35	2022-02	AY.122	2
36	2022-02	BA.1	14
37	2022-02	BA.1.1	11
38	2022-03	AY.4	1
39	2022-03	AY.43	1
40	2022-03	AY.46	1
41	2022-03	BA.1	11
42	2022-03	BA.1.1	9
43	2022-04	Delta (other sublineages)	2
44	2022-04	AY.4	1
45	2022-04	AY.43	1
46	2022-04	AY.122	2
47	2022-04	BA.1	10
48	2022-04	BA.1.1	8
49	2022-05	BA.1	2
50	2022-05	BA.1.1	6
51	2022-05	BA.2	1
52	2022-06	BA.1	4
53	2022-06	BA.1.1	4
54	2022-06	BA.2	1
55	2022-07	BA.1.1	1
56	2022-08	BA.1	2
57	2022-09	BA.1	3
58	2022-09	BA.1.1	3
59	2022-10	BA.1	1
60	2022-10	BA.1.1	3
61	2022-11	BA.2	2
62	2022-12	BA.1	1
63	2022-12	BA.2	4
64	2022-13	BA.1.1	2
65	2022-13	BA.2	2
66	2022-14	BA.2	8
67	2022-15	BA.2	3
68	2022-16	BA.2	7
69	2022-17	BA.2	2

## Sheet: Fig2a
Variant lineage	SAPS II
Delta	39
Delta	20
Delta	40
Delta	25
Delta	25
Delta	23
Delta	15
Delta	49
Delta	24
Delta	15
Delta	28
Delta	43
Delta	39
Delta	31
Delta	35
Delta	45
Delta	22
Delta	37
Delta	13
Delta	37
Delta	6
Delta	29
Delta	NA
Delta	38
Delta	40
Delta	32
Delta	23
Delta	27
Delta	27
Delta	53
Delta	25
Delta	22
Delta	13
Delta	25
Delta	65
Delta	32
Delta	29
Delta	73
Delta	73
Delta	36
Delta	33
Delta	66
Delta	56
Delta	51
Delta	18
Delta	38
Delta	29
Delta	NA
Delta	NA
Delta	33
Delta	45
Delta	21
Delta	52
Delta	40
Delta	21
Delta	38
Delta	23
Delta	38
Delta	31
Delta	46
Delta	30
Delta	43
Delta	22
Delta	43
Delta	34
Delta	36
Delta	24
Delta	47
Delta	6
Delta	13
Delta	31
Delta	16
Delta	10
Delta	21
Delta	22
Delta	17
Delta	21
Delta	32
Delta	53
Delta	28
Delta	33
Delta	NA
Delta	NA
Delta	45
Delta	20
Delta	17
Delta	13
Delta	24
Delta	57
Delta	22
Delta	26
Delta	39
Delta	38
Delta	40
Delta	29
Delta	46
Delta	31
Delta	39
Delta	50
Delta	24
Delta	38
Delta	48
Delta	15
Delta	47
Delta	24
Delta	47
Delta	19
Delta	30
Delta	75
Delta	NA
Delta	38
Omicron	8
Omicron	30
Omicron	47
Omicron	49
Omicron	26
Omicron	55
Omicron	29
Omicron	42
Omicron	45
Omicron	57
Omicron	52
Omicron	34
Omicron	9
Omicron	28
Omicron	21
Omicron	8
Omicron	27
Omicron	27
Omicron	48
Omicron	38
Omicron	35
Omicron	20
Omicron	31
Omicron	36
Omicron	30
Omicron	30
Omicron	28
Omicron	39
Omicron	35
Omicron	35
Omicron	35
Omicron	22
Omicron	42
Omicron	29
Omicron	34
Omicron	51
Omicron	34
Omicron	21
Omicron	33
Omicron	18
Omicron	19
Omicron	27
Omicron	16
Omicron	46
Omicron	48
Omicron	52
Omicron	70
Omicron	47
Omicron	67
Omicron	25
Omicron	28
Omicron	13
Omicron	43
Omicron	31
Omicron	13
Omicron	24
Omicron	55
Omicron	NA
Omicron	NA
Omicron	NA
Omicron	39
Omicron	21
Omicron	55
Omicron	28
Omicron	36
Omicron	42
Omicron	33
Omicron	31
Omicron	28
Omicron	NA
Omicron	NA
Omicron	31
Omicron	18
Omicron	31
Omicron	43
Omicron	31
Omicron	33
Omicron	22
Omicron	50
Omicron	NA
Omicron	NA
Omicron	27
Omicron	13
Omicron	40
Omicron	42
Omicron	27
Omicron	36
Omicron	29
Omicron	51
Omicron	58
Omicron	39
Omicron	32
Omicron	35
Omicron	25
Omicron	26
Omicron	34
Omicron	21
Omicron	26
Omicron	28
Omicron	44
Omicron	50
Omicron	45
Omicron	42
Omicron	26
Omicron	44
Omicron	33
Omicron	70
Omicron	26
Omicron	35
Omicron	33
Omicron	54
Omicron	27
Omicron	35
Omicron	29
Omicron	63
Omicron	40
Omicron	NA
Omicron	59
Omicron	NA
Omicron	NA
Omicron	33
Omicron	64
Omicron	39
Omicron	39
Omicron	34
Omicron	NA
Omicron	46
Omicron	NA
Omicron	NA
Omicron	NA
Omicron	49
Omicron	30
Omicron	39
Omicron	41
Omicron	41
Omicron	46
Omicron	95
Omicron	39
Omicron	42
Omicron	66
Omicron	39
Omicron	40
Omicron	45
Omicron	42
Omicron	50
Omicron	24
Omicron	35
Omicron	63

## Sheet: Fig2b
Variant lineage	Day 0 SOFA score	Day 3 SOFA score
Delta	2	3
Delta	2	3
Delta	5	3
Delta	1	3
Delta	5	5
Delta	1	NA
Delta	2	NA
Delta	8	14
Delta	1	2
Delta	2	2
Delta	3	2
Delta	8	6
Delta	8	7
Delta	3	3
Delta	3	3
Delta	4	5
Delta	4	6
Delta	4	6
Delta	2	NA
Delta	0	NA
Delta	2	0
Delta	3	4
Delta	NA	NA
Delta	5	7
Delta	9	10
Delta	6	5
Delta	2	2
Delta	3	1
Delta	2	4
Delta	5	5
Delta	3	5
Delta	2	2
Delta	1	1
Delta	4	4
Delta	10	11
Delta	3	3
Delta	4	4
Delta	9	11
Delta	9	7
Delta	3	3
Delta	1	1
Delta	10	10
Delta	7	7
Delta	11	10
Delta	2	2
Delta	4	7
Delta	4	NA
Delta	NA	NA
Delta	NA	NA
Delta	4	NA
Delta	7	NA
Delta	5	NA
Delta	6	9
Delta	4	4
Delta	0	NA
Delta	5	6
Delta	3	2
Delta	4	4
Delta	4	4
Delta	11	9
Delta	4	3
Delta	6	3
Delta	2	NA
Delta	8	7
Delta	4	NA
Delta	2	NA
Delta	4	NA
Delta	7	NA
Delta	1	2
Delta	2	2
Delta	7	9
Delta	2	2
Delta	2	2
Delta	2	2
Delta	1	2
Delta	2	2
Delta	2	NA
Delta	3	2
Delta	7	8
Delta	4	NA
Delta	8	NA
Delta	NA	NA
Delta	3	4
Delta	8	7
Delta	2	1
Delta	2	2
Delta	2	2
Delta	4	3
Delta	14	15
Delta	2	2
Delta	4	3
Delta	3	3
Delta	4	4
Delta	4	5
Delta	4	1
Delta	4	7
Delta	5	5
Delta	6	5
Delta	5	5
Delta	3	2
Delta	4	4
Delta	5	5
Delta	3	2
Delta	7	8
Delta	4	4
Delta	4	5
Delta	2	3
Delta	3	3
Delta	7	12
Delta	4	3
Delta	4	4
Omicron	2	0
Omicron	4	7
Omicron	3	4
Omicron	6	NA
Omicron	7	7
Omicron	9	10
Omicron	3	2
Omicron	4	5
Omicron	7	NA
Omicron	12	14
Omicron	9	10
Omicron	6	6
Omicron	2	2
Omicron	4	4
Omicron	2	2
Omicron	1	0
Omicron	4	3
Omicron	4	5
Omicron	6	5
Omicron	2	2
Omicron	6	6
Omicron	2	2
Omicron	6	6
Omicron	2	2
Omicron	3	NA
Omicron	7	NA
Omicron	6	4
Omicron	5	4
Omicron	4	4
Omicron	2	2
Omicron	4	4
Omicron	3	NA
Omicron	5	NA
Omicron	4	NA
Omicron	6	NA
Omicron	6	NA
Omicron	3	3
Omicron	3	2
Omicron	7	7
Omicron	2	1
Omicron	5	3
Omicron	3	3
Omicron	4	4
Omicron	4	6
Omicron	3	7
Omicron	7	8
Omicron	11	16
Omicron	3	4
Omicron	9	9
Omicron	2	2
Omicron	5	5
Omicron	2	2
Omicron	9	NA
Omicron	1	NA
Omicron	2	NA
Omicron	4	NA
Omicron	7	NA
Omicron	NA	NA
Omicron	NA	NA
Omicron	NA	NA
Omicron	6	8
Omicron	2	2
Omicron	8	8
Omicron	4	3
Omicron	4	6
Omicron	6	NA
Omicron	6	NA
Omicron	4	NA
Omicron	4	NA
Omicron	2	NA
Omicron	6	12
Omicron	6	NA
Omicron	3	2
Omicron	2	0
Omicron	9	4
Omicron	2	2
Omicron	3	4
Omicron	NA	NA
Omicron	NA	NA
Omicron	NA	NA
Omicron	NA	NA
Omicron	7	6
Omicron	2	2
Omicron	7	5
Omicron	10	13
Omicron	3	5
Omicron	3	4
Omicron	6	5
Omicron	12	11
Omicron	12	13
Omicron	6	6
Omicron	8	8
Omicron	10	8
Omicron	4	4
Omicron	4	3
Omicron	4	2
Omicron	5	5
Omicron	3	3
Omicron	4	3
Omicron	5	8
Omicron	5	6
Omicron	4	5
Omicron	5	5
Omicron	4	4
Omicron	6	5
Omicron	4	4
Omicron	7	8
Omicron	2	3
Omicron	3	3
Omicron	3	0
Omicron	4	NA
Omicron	3	1
Omicron	3	3
Omicron	3	3
Omicron	1	4
Omicron	4	4
Omicron	5	NA
Omicron	8	4
Omicron	NA	8
Omicron	2	NA
Omicron	5	7
Omicron	9	9
Omicron	2	8
Omicron	2	10
Omicron	4	4
Omicron	10	NA
Omicron	6	NA
Omicron	6	3
Omicron	5	5
Omicron	NA	NA
Omicron	7	NA
Omicron	7	4
Omicron	3	3
Omicron	8	7
Omicron	4	5
Omicron	7	7
Omicron	16	15
Omicron	6	6
Omicron	3	3
Omicron	11	10
Omicron	4	4
Omicron	4	NA
Omicron	12	14
Omicron	5	4
Omicron	6	6
Omicron	1
Omicron	4	4
Omicron	4	4

## Sheet: Fig2c
Variant lineage	SOFA Respiratory	SOFA Coagulation	SOFA cardionvascular	SOFA Hepatic	SOFA Renal	SOFA Central nervous system
Delta	2	0	0	0	0	0
Delta	2	0	0	0	0	0
Delta	4	0	0	0	1	0
Delta	1	0	0	0	0	0
Delta	3	0	1	0	0	1
Delta	1	0	0	0	0	0
Delta	2	0	0	0	0	0
Delta	4	0	0	0	3	1
Delta	1	0	0	0	0	0
Delta	2	0	0	0	0	0
Delta	2	1	0	0	0	0
Delta	4	0	3	0	0	1
Delta	0	0	4	0	1	3
Delta	2	0	0	0	1	0
Delta	0	1	0	0	1	1
Delta	4	0	0	0	0	0
Delta	2	2	0	0	0	0
Delta	2	2	0	0	0	0
Delta	2	0	0	0	0	0
Delta	0	0	0	0	0	0
Delta	2	0	0	0	0	0
Delta	2	0	0	0	0	1
Delta	NA	NA	NA	NA	NA	NA
Delta	4	0	1	0	0	0
Delta	4	0	3	0	1	1
Delta	3	0	3	0	0	0
Delta	1	0	0	0	1	0
Delta	3	0	0	0	0	0
Delta	2	0	0	0	0	0
Delta	2	1	0	0	2	0
Delta	2	1	0	0	0	0
Delta	1	0	0	0	1	0
Delta	1	0	0	0	0	0
Delta	2	0	0	0	2	0
Delta	4	0	1	0	1	4
Delta	3	0	0	0	0	0
Delta	4	0	0	0	0	0
Delta	2	0	3	0	0	4
Delta	2	0	3	0	0	4
Delta	3	0	0	0	0	0
Delta	1	0	0	0	0	0
Delta	3	0	3	0	0	4
Delta	3	0	0	0	0	4
Delta	3	0	3	1	0	4
Delta	2	0	0	0	0	0
Delta	4	0	0	0	0	0
Delta	4	0	0	0	0	0
Delta	NA	0	0	NA	0	0
Delta	NA	0	0	NA	0	0
Delta	4	0	0	0	0	0
Delta	4	0	1	0	2	0
Delta	4	0	1	0	0	0
Delta	4	0	1	0	1	0
Delta	4	0	0	0	0	0
Delta	0	0	0	0	0	0
Delta	4	0	0	0	1	0
Delta	2	0	0	1	0	0
Delta	4	0	0	0	0	0
Delta	2	0	0	0	2	0
Delta	4	0	4	0	0	3
Delta	4	0	0	0	0	0
Delta	4	0	1	0	0	1
Delta	2	0	0	0	0	0
Delta	4	0	0	0	4	0
Delta	4	0	0	0	0	0
Delta	2	0	0	0	0	0
Delta	4	0	0	0	0	0
Delta	3	0	3	0	0	1
Delta	1	0	0	0	0	0
Delta	2	0	0	0	0	0
Delta	4	0	3	0	0	0
Delta	2	0	0	0	0	0
Delta	2	0	0	0	0	0
Delta	2	0	0	0	0	0
Delta	0	1	0	0	0	0
Delta	2	0	0	0	0	0
Delta	2	0	0	0	0	0
Delta	2	0	0	0	1	0
Delta	2	0	1	0	1	3
Delta	4	0	0	0	0	0
Delta	4	0	4	0	0	0
Delta	NA	NA	NA	NA	NA	NA
Delta	3	0	0	0	0	0
Delta	4	0	3	0	1	0
Delta	2	0	0	0	0	0
Delta	2	0	0	0	0	0
Delta	2	0	0	0	0	0
Delta	2	2	0	0	0	0
Delta	4	2	4	0	2	2
Delta	2	0	0	0	0	0
Delta	4	0	0	0	0	0
Delta	3	0	0	0	0	0
Delta	4	0	0	0	0	0
Delta	3	0	0	0	1	0
Delta	4	0	0	0	0	0
Delta	4	0	0	0	0	0
Delta	3	0	0	0	2	0
Delta	4	0	0	0	2	0
Delta	4	0	0	0	1	0
Delta	3	0	0	0	0	0
Delta	3	0	1	0	0	0
Delta	3	1	0	0	1	0
Delta	3	0	0	0	0	0
Delta	3	0	0	0	3	1
Delta	4	0	0	0	0	0
Delta	4	0	0	0	0	0
Delta	2	0	0	0	0	0
Delta	3	0	0	0	0	0
Delta	0	0	1	1	4	1
Delta	4	0	0	0	0	0
Delta	4	0	0	0	0	0
Omicron	0	0	0	2	0	0
Omicron	1	0	0	0	3	0
Omicron	3	0	0	0	0	0
Omicron	2	0	1	0	3	0
Omicron	3	2	1	1	0	0
Omicron	4	2	3	0	0	0
Omicron	2	0	1	0	0	0
Omicron	2	0	1	0	1	0
Omicron	2	2	0	1	2	0
Omicron	3	1	4	0	4	0
Omicron	3	0	4	0	2	0
Omicron	2	0	0	0	4	0
Omicron	2	0	0	0	0	0
Omicron	2	2	0	0	0	0
Omicron	2	0	0	0	0	0
Omicron	1	0	0	0	0	0
Omicron	3	1	0	0	0	0
Omicron	4	0	0	0	0	0
Omicron	2	1	0	0	3	0
Omicron	1	0	1	0	0	0
Omicron	2	1	0	0	3	0
Omicron	2	0	0	0	0	0
Omicron	2	1	0	0	3	0
Omicron	2	0	0	0	0	0
Omicron	2	0	0	0	1	0
Omicron	2	3	0	0	2	0
Omicron	3	1	0	0	2	0
Omicron	3	0	0	0	2	0
Omicron	1	1	1	0	1	0
Omicron	2	0	0	0	0	0
Omicron	1	0	0	0	3	0
Omicron	2	0	0	1	0	0
Omicron	2	1	0	0	2	0
Omicron	4	0	0	0	0	0
Omicron	4	0	1	1	0	0
Omicron	3	2	1	0	0	0
Omicron	2	1	0	0	0	0
Omicron	2	0	0	0	1	0
Omicron	2	1	0	0	4	0
Omicron	2	0	0	0	0	0
Omicron	2	0	0	0	3	0
Omicron	2	0	0	0	1	0
Omicron	2	2	0	0	0	0
Omicron	1	0	0	0	3	0
Omicron	2	1	0	0	0	0
Omicron	3	1	0	0	3	0
Omicron	0	1	4	0	2	4
Omicron	2	0	0	0	1	0
Omicron	4	1	0	0	0	4
Omicron	2	0	0	0	0	0
Omicron	2	0	0	0	3	0
Omicron	2	0	0	0	0	0
Omicron	4	0	0	1	0	4
Omicron	1	0	0	0	0	0
Omicron	1	1	0	0	0	0
Omicron	4	0	0	0	0	0
Omicron	4	0	3	0	0	0
Omicron	NA	NA	NA	NA	NA	NA
Omicron	NA	NA	NA	NA	NA	NA
Omicron	NA	NA	NA	NA	NA	NA
Omicron	3	1	0	0	2	0
Omicron	2	0	0	0	0	0
Omicron	4	0	3	0	1	0
Omicron	4	0	0	0	0	0
Omicron	4	0	0	0	0	0
Omicron	3	0	3	0	0	0
Omicron	3	0	3	0	0	0
Omicron	4	0	0	0	0	0
Omicron	3	1	0	0	0	0
Omicron	2	0	0	0	0	0
Omicron	2	2	0	2	0	0
Omicron	3	0	3	0	0	0
Omicron	2	1	0	0	0	0
Omicron	2	0	0	0	0	0
Omicron	3	0	4	0	0	2
Omicron	2	0	0	0	0	0
Omicron	3	0	0	0	0	0
Omicron	NA	NA	NA	NA	NA	NA
Omicron	NA	NA	NA	NA	NA	NA
Omicron	NA	0	0	0	0	0
Omicron	NA	1	0	0	1	0
Omicron	2	1	0	0	4	0
Omicron	2	0	0	0	0	0
Omicron	2	2	0	0	3	0
Omicron	2	2	0	2	3	1
Omicron	2	1	0	0	0	0
Omicron	2	0	0	0	1	0
Omicron	2	0	0	0	4	0
Omicron	4	0	4	0	3	1
Omicron	4	1	4	0	3	0
Omicron	4	0	1	0	1	0
Omicron	4	0	4	0	0	0
Omicron	4	1	4	0	1	0
Omicron	2	0	0	0	2	0
Omicron	2	0	1	0	1	0
Omicron	2	0	0	0	1	1
Omicron	2	2	1	0	0	0
Omicron	3	0	0	0	0	0
Omicron	3	1	0	0	0	0
Omicron	4	0	0	0	1	0
Omicron	3	0	0	0	2	0
Omicron	3	0	1	0	0	0
Omicron	4	1	0	0	0	0
Omicron	4	0	0	0	0	0
Omicron	4	0	1	1	0	0
Omicron	4	0	0	0	0	0
Omicron	4	0	0	0	2	1
Omicron	2	0	0	0	0	0
Omicron	3	0	0	0	0	0
Omicron	3	0	0	0	0	0
Omicron	3	0	0	0	1	0
Omicron	3	0	0	0	0	0
Omicron	3	0	0	0	0	0
Omicron	3	0	0	0	0	0
Omicron	1	0	0	0	0	0
Omicron	4	0	0	0	0	0
Omicron	4	0	0	1	0	0
Omicron	4	0	4	0	0	0
Omicron		0	0	0	3	0
Omicron	2	0	0	0	0	0
Omicron	3	1	0	0	1	0
Omicron	3	0	2	0	0	4
Omicron	2	0	0	0	0	0
Omicron	2	0	0	0	0	0
Omicron	2	2	0	0	0	0
Omicron	4	0	1	1	0	4
Omicron	4	0	0	0	2	0
Omicron	4	0	0	1	1	0
Omicron	4	0	1	0	0	0
Omicron	4	0	NA	1	0	0
Omicron	1	1	1	0	1	3
Omicron	2	3	1	0	1	0
Omicron	2	0	1	0	0	0
Omicron	4	0	4	0	0	0
Omicron	2	1	1	0	0	0
Omicron	2	0	1	0	4	0
Omicron	3	2	4	1	2	4
Omicron	2	1	1	0	2	0
Omicron	2	0	1	0	0	0
Omicron	3	3	4	0	0	1
Omicron	2	0	1	0	0	1
Omicron	2	2	0	0	0	0
Omicron	2	3	4	3	0	0
Omicron	4	0	1	0	0	0
Omicron	4	0	1	0	1	0
Omicron	1	0	0	0	0	0
Omicron	4	0	0	0	0	0
Omicron	4	0	0	0	0	0

## Sheet: Fig3
id	Omicron	Gender, woman	Age	N Vaccination doses	Immunosuppression	Obesity	Hypertension	Diabetes	Chronic renal failure	Chronic heart failure	Chronic respiratory failure	Clinical frailty scale	WHO 10-point scale	SOFA score	SAPS II score	PaO2/FiO2	Serum creatinine	Blood platelets	Blood lymphocytes	Arterial lactate	Invasive MV	ECMO support	Day-28 mortality
1	0	0	70.7105	0	0	0	1	0	1	0	0	3	6	2	39	162	144	455	NA	1.6	0	0	0
2	0	0	65.2047	2	0	0	0	0	0	0	0	2	6	2	20	110	68	342	NA	2.5	0	0	0
3	0	0	64.2957	3	1	0	0	0	0	0	0	3	6	5	40	361.905	127	238	0.4	1.6	0	0	0
4	0	1	72.8761	0	0	0	1	1	0	0	0	3	6	1	25	352.381	48	216	1.5	1.7	1	0	1
5	0	1	44.1342	0	0	1	1	0	0	0	0	3	8	5	25	130	66	309	NA	0.4	1	1	0
6	0	0	71.6413	3	1	0	1	0	0	0	0	3	6	1	23	376.19	66	189	NA	1.8	1	0	1
7	0	1	58.0589	0	0	1	0	0	0	0	0	1	6	2	15	220	65	250	NA	1.9	0	0	0
8	0	0	67.0582	2	0	1	1	1	1	0	0	4	8	8	49	82	369	191	0.9	5	1	0	1
9	1	0	31.729	0	1	0	0	0	0	0	0	1	5	2	8	485.185	53	381	0.1	1.8	0	0	0
10	0	0	62.8145	0	0	1	1	1	0	0	0	3	6	1	24	323.81	82	331	0.9	2.6	0	0	0
11	0	0	53.4784	1	0	0	0	0	0	0	0	2	6	2	15	87.1429	65	416	NA	1.3	0	0	0
12	0	1	72.9774	0	0	0	0	0	0	0	0	4	6	3	28	71.25	49	126	NA	1.6	1	0	1
13	0	0	58.7379	0	0	1	0	0	0	1	0	3	8	8	43	60	99	277	0.4	4.7	1	1	0
14	0	0	76.9774	0	0	0	0	1	0	0	0	3	5	8	39	413.333	113	238	NA	3	1	0	0
15	0	0	71.7372	3	1	0	1	1	0	0	1	6	6	3	31	41	134	364	0.2	0.8	0	0	1
16	0	0	64.0657	0	0	0	0	1	0	0	0	3	5	3	35	313.333	115	118	NA	2.2	0	0	0
17	0	1	73.4894	0	0	0	0	0	0	0	0	2	8	4	45	57	102	218	1.8	2.7	1	0	1
18	0	1	57.41	0	1	1	1	0	0	0	0	4	5	4	22	161.404	92	95	0.4	1.2	1	0	0
19	0	0	64.575	1	0	0	0	0	0	0	0	2	6	4	37	266.667	92	90	0.5	1.9	1	0	1
20	0	1	49.0787	0	0	0	0	0	0	0	0	2	6	2	13	178	81	361	NA	1.6	0	0	0
21	0	0	69.8289	0	0	0	1	0	0	0	0	3	5	0	37	83.3333	79	388	NA	26	0	0	0
22	0	0	32.1807	0	0	1	0	0	0	0	0	2	6	2	6	216	63	367	1.2	0.9	0	0	0
23	1	1	65.7687	0	1	0	0	1	1	0	0	3	5	4	30	100	348	177	NA	2	1	0	1
24	0	0	42.0178	0	0	1	0	0	0	0	0	1	6	3	29	54	80	214	NA	1.1	1	0	0
25	0	0	34.7625	0	0	0	0	0	0	0	0	2	6	NA	NA	NA	NA	NA	NA	NA	1	1	0
26	1	0	57.7769	2	1	0	1	0	0	0	1	3	8	3	47	137.736	104	267	0.5	NA	1	0	0
27	1	1	76.9446	3	0	0	1	1	0	0	0	6	6	6	49	73.3333	133	202	NA	NA	0	0	1
28	0	1	61.0103	0	0	0	0	0	0	0	0	2	8	5	38	73.75	57	205	1	1.4	1	0	0
29	1	1	52.0356	0	0	1	0	0	0	0	0	7	8	7	26	110.769	57	76	NA	1.6	1	0	0
30	1	0	63.8768	3	1	0	0	0	0	0	0	3	8	9	55	85	83	53	NA	1	1	0	1
31	1	1	62.4695	2	0	1	1	1	0	0	0	6	6	3	29	128.333	66	259	0.4	0.8	0	0	0
32	1	0	75.9699	3	1	0	1	1	0	0	0	4	5	4	42	106.061	144	315	NA	1.3	1	0	0
33	1	1	63.1431	2	1	0	0	0	1	0	0	5	6	7	45	150	245	68	NA	0.7	0	0	0
34	1	1	52.5613	3	1	1	0	0	0	0	0	7	7	12	57	91	108	128	NA	7.1	1	0	1
35	1	1	63.8932	0	1	0	0	0	0	1	0	4	7	9	52	182	216	208	0.2	1.1	1	0	0
36	1	0	53.0568	3	1	0	1	0	1	0	0	4	6	6	34	105	557	194	NA	0.9	0	0	0
37	1	0	31.3183	0	0	1	0	0	0	0	0	2	6	2	9	176.667	82	212	NA	1.3	0	0	0
38	1	0	81.0678	3	0	1	1	1	0	0	0	2	5	4	28	168.627	61	92	0.9	0.9	0	0	1
39	1	0	58.1629	0	0	0	1	0	0	0	0	3	6	2	21	116.25	89	201	0.5	1.8	1	0	0
40	1	0	33.9959	0	0	0	0	0	0	0	0	1	5	1	8	292.593	73	240	2.4	NA	0	0	0
41	1	0	72.0876	3	0	0	0	0	0	0	0	1	5	4	27	136.364	97	120	0.9	1.2	1	0	0
42	1	0	57.8453	0	0	0	0	0	0	0	0	3	8	4	27	78.75	52	213	0.4	5.1	1	0	1
43	1	0	61.7714	3	1	0	1	1	0	0	0	3	6	6	48	66	407	117	0.4	2.6	1	0	1
44	0	1	66.3573	2	1	1	1	1	1	0	0	4	8	9	40	52	140	267	NA	2.4	1	0	1
45	1	0	73.1444	3	1	0	0	0	0	0	0	3	6	2	38	230.556	68	396	NA	1.6	0	0	0
46	1	0	66.4832	0	1	0	0	0	0	0	0	3	6	6	35	105.714	338	144	1.3	2.2	0	0	1
47	1	0	65.41	3	0	1	0	0	0	0	0	3	6	2	20	242.424	62	351	NA	1.3	0	0	0
48	1	0	69.8234	3	1	0	1	1	1	0	0	4	6	6	31	73.75	379	120	0.7	1.3	0	0	1
49	1	0	48.5804	2	1	0	0	0	0	0	0	3	6	2	36	103.03	99	251	NA	1.8	0	0	0
50	1	1	63.0062	0	1	0	1	0	0	0	0	5	6	3	30	251.852	110	151	NA	0.8	0	0	0
51	1	0	73.4045	3	1	1	1	0	1	0	0	3	6	7	30	160	207	43	0.6	1.3	0	0	0
52	1	0	69.076	3	1	0	1	1	0	0	0	3	6	6	28	131.111	190	115	0.2	0.8	1	0	0
53	1	0	50.2724	3	1	0	1	0	0	0	0	4	8	5	39	111.25	217	249	NA	1.5	1	0	0
54	1	0	76.8597	3	0	0	1	1	0	0	0	3	6	4	35	340.741	121	138	0.2	4.8	0	0	0
55	1	0	75.05	3	1	0	1	0	0	0	0	3	6	2	35	89	101	159	0.1	0.8	1	0	1
56	1	0	55.3046	3	1	0	1	0	1	0	0	3	6	4	35	366.667	340	341	NA	0.6	0	0	0
57	1	0	69.6044	0	0	0	0	1	0	0	0	3	6	3	22	78	55	285	NA	1.5	1	0	1
58	1	0	80.1177	2	0	0	1	1	1	0	0	4	5	5	42	175.758	185	104	NA	9.4	0	0	1
59	1	0	66.0726	2	0	1	1	0	0	0	0	1	6	4	29	86	101	175	0.9	1.4	0	0	0
60	1	0	57.4155	0	0	0	0	0	0	0	0	1	6	6	34	70	86	240	0.7	2.5	0	0	0
61	1	0	72.0027	2	1	1	1	0	0	1	1	3	6	6	51	120	104	98	0.1	1.5	0	0	1
62	0	1	69.4702	0	0	1	1	1	0	0	0	3	8	6	32	115	75	246	0.9	1	1	0	0
63	0	0	46.0589	0	0	0	1	1	0	0	0	2	5	2	23	147.917	122	495	1.2	1.7	0	0	0
64	0	0	62.5599	2	0	0	1	1	0	0	0	2	8	3	27	124.286	57	200	0.4	1.1	1	0	0
65	0	0	67.9644	2	0	0	0	1	0	0	0	2	7	2	27	231	58	239	0.8	2.3	1	0	0
66	0	0	71.5784	3	1	0	1	1	1	0	0	3	6	5	53	261.905	245	124	NA	NA	0	0	1
67	0	0	59.6797	0	0	0	0	0	0	0	0	1	6	3	25	72.5	74	139	0.9	1.1	1	0	0
68	0	0	40.1725	3	1	0	1	0	1	0	0	2	5	2	22	73.6842	138	374	0.5	1.2	0	0	0
69	0	1	59.6769	0	0	0	0	0	0	0	0	1	5	1	13	NA	36	317	0.4	1.4	0	0	0
70	1	1	65.3415	2	1	0	0	0	0	0	0	3	5	3	34	NA	54	130	0.1	1.3	0	0	1
71	1	1	65.0185	3	1	0	0	0	1	0	0	3	6	3	21	87.5	94	180	0.1	0.5	1	0	0
72	1	0	72.1068	3	1	1	0	0	1	0	0	3	6	7	33	116.667	135	141	0.6	1.2	0	0	1
73	1	1	66.5325	2	0	1	1	0	0	0	1	2	5	2	18	145.833	50	241	1.3	1.7	0	0	0
74	1	1	31.0308	2	1	0	1	0	1	0	0	3	5	5	19	121.053	389	177	NA	0.6	0	0	0
75	0	0	57.7851	3	1	1	1	1	1	1	0	4	5	4	25	183.333	295	264	0.3	0.6	0	0	0
76	1	0	68.9719	3	1	0	1	1	1	0	0	3	6	3	27	168	129	321	0.4	1.1	0	0	0
77	1	0	58.0123	0	1	0	1	NA	0	0	0	3	6	4	16	116.667	83	75	0.1	0.9	1	0	1
78	0	1	18.7926	2	0	1	1	1	1	0	0	2	9	10	65	80	143	150	0.1	1	1	1	1
79	0	0	61.4702	0	0	0	0	0	0	0	1	2	6	3	32	52.2222	64	154	0.5	1	1	0	1
80	0	0	43.2635	0	0	1	0	0	0	0	0	7	9	4	29	54	73	200	0.7	1	1	1	0
81	0	0	56.8953	0	0	0	0	0	0	0	0	7	7	9	73	295	75	380	0.6	1.5	1	1	0
82	0	0	48.8816	0	0	1	0	0	0	0	0	7	7	9	73	256.566	70	257	8.3	3.3	1	1	0
83	0	0	52.0082	NA	0	0	0	1	0	0	0	6	6	3	36	48.227	103	311	0.5	1.1	0	0	0
84	1	0	59.1786	0	0	0	1	1	1	0	0	7	5	4	46	192.308	399	304	0.7	1.3	0	0	0
85	1	0	68.6954	2	0	1	1	1	0	1	0	7	5	3	48	93.75	94	128	0.3	2.2	1	0	1
86	0	0	43.4442	0	0	1	0	0	0	0	0	7	5	1	33	124.561	69	206	1.2	1.3	0	0	0
87	1	0	57.3607	1	1	0	1	1	1	0	1	7	5	7	52	158.48	286	134	4	1.7	1	1	1
88	0	1	41.1691	0	0	1	0	0	0	0	0	7	9	10	66	69	22	548	9.1	1.1	1	1	0
89	0	1	31.1869	0	0	1	0	0	0	0	0	6	9	7	56	134	45	210	8	2.7	1	1	0
90	1	0	57.358	0	0	1	0	0	0	1	0	2	9	11	70	420	159	101	1	2.2	1	1	1
91	1	0	65.1444	3	0	0	0	1	1	1	0	6	5	3	47	118.75	113	278	0.2	1.7	1	0	1
92	0	1	57.9658	3	0	1	0	1	0	0	0	7	7	11	51	148.485	35	316	0.8	4.1	1	1	0
93	1	1	46.7488	3	1	1	1	1	1	0	0	7	9	9	67	51	110	111	0.1	3	1	1	0
94	1	0	75.4606	3	0	0	0	1	0	0	0	3	6	2	25	133	89	377	0.4	3.6	1	0	1
95	0	0	58.9103	0	0	0	1	1	0	0	0	3	6	2	18	73	31	232	0.2	1.4	1	0	0
96	1	0	70.987	0	0	0	1	1	1	0	0	6	6	5	28	279.487	344	180	0.8	12	0	0	0
97	1	1	55.666	0	0	1	0	0	0	0	0	3	6	2	13	61.7284	49	284	0.8	0.8	0	0	0
98	0	1	54.7953	0	1	1	0	0	0	0	0	3	5	4	38	104.545	52	399	0.3	0.7	1	0	0
99	0	0	60.627	3	0	1	0	0	0	0	0	2	6	4	29	98	74	241	0.7	1.7	0	0	0
100	1	0	36.2218	2	0	0	0	0	0	0	0	2	7	9	43	216	79	181	0.8	3.5	1	0	0
101	0	0	55.3922	0	0	0	0	0	0	0	0	2	5	NA	NA	NA	74	181	0.8	NA	1	1	1
102	0	0	30.2313	0	0	1	0	0	0	0	0	2	5	NA	NA	NA	76	232	0.7	NA	0	0	0
103	0	1	57.4839	0	0	0	0	0	0	0	0	2	5	4	33	157.895	63	305	6.8	1.5	0	0	0
104	0	0	73.3196	3	1	1	1	1	1	0	1	4	5	7	45	344.444	188	178	1	1.8	0	0	0
105	0	1	36.3066	0	0	0	0	0	0	0	0	2	5	5	21	166.667	39	153	0.8	2.1	0	0	0
106	0	1	70.3217	0	NA	1	NA	NA	NA	NA	NA	NA	8	6	52	62	150	389	0.6	5.1	1	0	1
107	0	1	60.0055	2	0	1	1	0	0	0	0	3	6	4	40	NA	64	332	0.7	1.3	1	1	1
108	1	0	66.4312	2	0	0	1	0	0	0	0	4	6	1	31	NA	101	220	0.9	0.9	0	0	0
109	1	0	57.0075	2	0	0	1	0	0	0	1	3	5	2	13	NA	73	137	0.8	2.3	0	0	0
110	1	1	56.0082	0	0	1	0	0	0	0	1	4	6	4	24	55	39	169	0.8	1	1	1	1
111	1	0	69.347	2	0	1	1	0	0	0	0	3	8	7	55	51	77	247	0.8	1	1	0	1
112	0	0	41.514	0	0	1	1	1	0	0	0	2	6	0	21	132.857	95	454	0.5	1	0	0	0
113	1	1	59.0281	3	1	0	1	0	1	0	0	3	6	NA	NA	NA	160	194	0.4	NA	0	0	0
114	1	0	59.5428	3	0	0	0	0	0	1	0	3	5	NA	NA	NA	132	111	NA	NA	1	1	0
115	1	0	48.386	0	1	0	1	1	1	1	0	3	6	NA	NA	NA	497	222	0	NA	1	1	0
116	0	0	73.5496	0	0	1	1	0	0	0	0	3	8	5	38	54	122	236	0.5	1.3	1	0	1
117	1	0	70.1218	3	1	1	0	0	1	0	0	3	7	6	39	179	195	124	0.3	4.9	1	0	0
118	0	0	57.8398	2	0	0	0	1	0	0	0	3	6	3	23	55	73	324	0.4	4	1	1	0
119	0	1	60.4353	0	0	1	1	0	0	0	0	5	8	4	38	56	72	353	1.1	0.5	1	1	0
120	0	0	51.9589	3	1	0	0	1	0	0	0	4	6	4	31	165	249	284	0.1	0.6	1	0	0
121	0	0	38.6502	2	0	1	0	0	0	0	0	1	8	11	46	70	59	397	4.1	NA	1	1	0
122	1	0	61.7331	0	0	1	0	0	0	0	0	2	6	2	21	75	113	304	0.5	1.9	1	1	0
123	1	1	73.4812	0	0	1	1	1	0	0	1	4	9	8	55	91	141	158	1.1	1.5	1	0	0
124	1	0	43.4771	0	0	1	0	0	0	0	0	1	6	4	28	146.429	70	245	0.7	1	1	0	0
125	0	1	46.5736	0	0	1	0	0	0	0	0	1	7	4	30	214	60	184	0.9	2.4	1	0	0
126	0	1	62.1574	0	0	0	1	1	0	0	0	3	7	6	43	232	43	219	0.8	1.2	1	0	0
127	0	0	59.0883	0	0	0	0	0	0	0	0	1	7	2	22	248	106	256	0.9	1.6	1	0	0
128	0	0	41.6674	0	0	1	1	1	1	0	0	1	7	8	43	166.667	480	339	0.5	1.3	1	0	0
129	0	1	63.0062	0	0	1	1	0	0	0	0	3	6	4	34	140	83	150	0.5	1.6	0	0	0
130	1	0	62.1054	3	1	0	1	0	0	0	0	2	6	4	36	77.7778	98	184	0.1	2	1	0	0
131	0	1	60.4545	0	0	0	0	0	0	0	0	3	6	2	36	137.143	91	162	0.4	0.9	1	0	0
132	1	0	75.4579	0	0	1	0	0	0	0	0	3	9	6	42	101.429	67	204	0.8	2.9	1	0	0
133	0	1	46.2971	0	0	1	0	0	0	0	0	1	6	4	24	66	57	193	0.6	1.4	1	0	0
134	1	0	79.1348	3	0	0	0	0	0	0	0	4	8	6	33	186.667	79	162	0.5	2	1	0	1
135	1	1	56.3039	3	0	1	0	1	0	0	0	2	6	4	31	85	44	275	0.7	1.2	0	0	0
136	1	0	69.2183	0	0	0	1	1	0	0	0	3	6	4	28	124	69	149	0.9	6.6	1	0	0
137	1	1	51.9754	0	0	1	0	0	0	0	0	2	6	2	NA	61	59	301	0.8	2.1	0	0	0
138	1	1	43.0746	2	0	0	0	0	0	1	0	3	6	6	NA	82.5	92	98	0.5	2	1	1	1
139	0	1	75.9124	0	0	0	1	1	0	0	0	3	8	7	47	232	28	325	0.8	4.6	1	0	0
140	1	1	57.7522	3	1	0	1	1	0	0	0	3	8	6	31	105.714	87	163	0.3	1.4	1	0	0
141	1	0	67.614	3	1	0	1	0	0	0	0	2	6	3	18	170	88	146	0.1	1.7	0	0	0
142	1	0	63.3785	3	0	0	0	0	0	0	1	6	6	2	31	384	58	167	0.5	1.5	0	0	0
143	1	0	46.8884	2	0	0	0	0	0	0	0	1	8	9	43	120	101	220	0.5	3	1	0	0
144	0	0	34.1602	0	0	1	0	0	0	0	0	2	6	1	6	352.381	58	306	1.4	1.1	0	0	0
145	0	1	43.9863	0	0	1	1	0	0	0	0	3	6	2	13	122.667	40	243	1.6	0.7	0	0	0
146	0	1	54.2943	0	0	1	1	0	0	0	0	5	8	7	31	42	69	271	0.6	3.3	1	0	1
147	0	1	49.7057	0	0	0	0	1	0	0	0	3	6	2	16	100	34	415	1.7	NA	0	0	0
148	0	0	24.1917	0	0	1	0	0	0	0	0	1	6	2	10	190.476	67	207	1.1	2.4	1	1	1
149	0	0	74.59	0	0	0	1	0	0	0	0	3	6	2	21	60	53	247	0.3	0.8	1	0	1
150	0	0	66.3025	0	0	0	0	0	0	0	0	3	6	1	22	414.286	70	149	0.4	1.8	1	0	1
151	0	0	42.3107	1	0	1	0	0	0	0	0	1	6	2	17	84	70	172	0.9	1.1	1	1	1
152	0	0	61.9959	2	0	1	1	0	0	0	0	3	6	2	21	68.5714	71	394	0.6	1	0	0	0
153	1	0	67.4415	2	0	0	1	1	0	0	0	4	6	2	31	147.619	94	171	0.2	4.8	0	0	0
154	0	0	70.8391	0	0	0	1	0	0	0	0	4	6	3	32	285.714	105	394	0.1	1.5	0	0	1
155	0	1	77.1006	0	0	0	1	1	0	0	0	2	6	7	53	44	115	233	0.5	2.7	0	0	1
156	0	0	55.5373	0	0	0	0	0	0	0	0	2	5	4	28	96.9697	63	386	1.2	0.3	0	0	0
157	1	1	65.6838	0	0	0	0	0	0	0	0	3	6	3	33	100	67	176	1	0.8	0	0	0
158	0	0	48.8542	0	0	0	0	0	0	0	0	1	9	8	33	78	84	382	0.7	0.9	1	1	0
159	0	1	36.9637	0	0	1	0	0	0	0	0	1	6	NA	NA	68	63	259	0.1	2.2	0	0	0
160	0	1	26.1164	3	0	1	0	0	0	0	0	2	9	3	NA	38	75	368	18	1.3	1	0	0
161	0	0	71.2772	0	0	0	0	0	0	0	0	3	8	8	45	64	114	160	0.3	1	1	0	1
162	1	0	55.0116	0	0	0	0	0	0	0	0	1	6	NA	22	202.5	70	299	0.4	1	0	0	0
163	1	0	78.1766	0	0	0	1	0	0	0	0	3	6	NA	50	56	144	313	0.4	3.4	0	0	1
164	1	1	65.358	0	0	1	1	0	0	0	0	4	6	NA	NA	125	63	428	1.8	1.3	0	0	0
165	1	0	80.2765	2	1	0	1	0	1	0	0	3	6	NA	NA	45.5556	167	128	0.3	0.9	0	0	1
166	0	0	50.3135	2	0	0	0	0	0	0	0	2	6	2	20	102.041	61	224	7.4	1.8	0	0	0
167	0	0	49.9767	0	0	0	0	0	0	0	0	1	6	2	17	90	54	415	0.8	1.5	1	0	0
168	0	0	57.7522	0	0	0	0	0	0	0	0	1	6	2	13	70.5882	70	216	0.5	1.8	0	0	0
169	1	0	56.0821	2	0	0	1	1	1	0	0	5	6	7	27	123.333	659	131	0.1	4.6	0	0	0
170	1	1	48.2519	0	0	1	0	0	0	0	0	3	6	2	13	147.5	54	335	0.9	1.5	0	0	0
171	1	1	67.8522	3	1	0	1	0	1	1	0	5	6	7	40	86	421	84	0.6	1.8	0	0	1
172	0	0	71.77	2	1	1	1	1	0	0	0	5	6	4	24	133.333	99	94	0.1	2.8	0	0	0
173	0	0	67.2088	2	1	1	1	1	0	0	0	4	8	14	57	97.1429	291	57	0.4	1.7	1	0	1
174	1	0	74.1054	0	0	0	1	0	0	1	0	5	6	10	42	135	315	64	0.6	3.6	0	0	1
175	1	1	65.8617	2	1	1	0	0	0	0	1	5	6	3	27	107.5	107	134	0.1	2.3	0	0	1
176	1	0	78.204	0	0	1	1	0	0	0	0	3	6	3	36	63	126	357	0.9	2.6	1	0	1
177	1	0	52.3751	2	1	0	1	1	1	0	0	5	6	6	29	76.25	656	198	0.1	0.5	1	0	1
178	0	0	75.206	0	0	1	1	0	0	0	0	3	6	2	22	54	59	187	0.5	2.2	0	0	0
179	1	0	57.4647	3	1	0	0	0	1	0	0	3	8	12	51	138.889	322	289	0.2	2.5	1	0	1
180	1	0	61.629	3	1	1	1	1	1	0	0	4	8	12	58	69	314	117	0.5	2	1	0	1
181	1	1	68.3012	3	1	1	1	1	1	0	0	5	8	6	39	95	126	263	0.2	1.9	1	0	1
182	1	0	71.9671	0	0	0	1	1	0	0	0	4	8	8	32	66	42	279	0.3	2	1	0	1
183	1	1	65.6701	2	1	0	0	0	0	0	0	4	8	10	35	69	117	107	0.2	2.5	1	0	0
184	1	0	48.1013	3	1	0	1	1	1	0	0	3	6	4	25	193.333	184	379	0.5	1.5	0	0	0
185	1	0	58.7351	3	1	0	1	1	1	0	0	4	6	4	26	103.333	121	230	0.2	2.1	1	0	1
186	1	1	63.9452	2	1	0	1	0	1	0	0	3	6	4	34	126.667	145	196	0.6	2.1	0	0	0
187	1	1	72.6872	3	0	0	0	0	0	1	0	3	6	5	21	175.758	69	66	0.5	1.2	0	0	0
188	0	0	52.7803	0	0	1	0	0	0	0	0	4	6	4	26	99	53	342	NA	2.2	1	0	1
189	0	0	70.9377	0	0	0	0	0	0	0	0	2	6	3	39	101.667	51	277	0.6	2	1	0	0
190	0	1	85.0322	0	0	0	0	0	0	0	0	3	6	4	38	108	59	152	NA	2.5	0	0	0
191	0	1	66.6585	0	1	1	1	1	1	0	0	4	6	4	40	180	158	304	1.3	1	1	0	0
192	0	0	46.2888	0	0	0	0	0	0	0	0	2	6	4	29	81	76	250	1.1	1.6	0	0	0
193	0	0	72.7912	0	0	0	0	0	0	1	0	3	6	4	46	63	68	206	0.2	2.4	1	0	1
194	0	0	54.3135	0	0	0	0	0	0	0	0	3	6	5	31	157	214	252	0.9	1.1	1	1	0
195	0	1	73.4839	0	0	0	0	1	0	0	0	3	6	6	39	75	195	208	0.6	1.3	0	0	0
196	0	0	81.7413	3	1	0	1	0	0	1	0	4	6	5	50	67	129	259	0.2	1.9	0	0	1
197	0	0	44.2409	0	0	0	0	0	0	0	0	2	6	3	24	184	81	192	0.8	1.1	0	0	0
198	0	1	66.1739	0	0	1	0	0	0	0	0	2	6	4	38	172	82	264	2	1.3	1	0	1
199	0	1	85.0815	2	0	0	1	0	0	0	0	3	6	5	48	120	109	148	NA	1.6	1	0	1
200	1	0	52.0986	0	0	0	0	1	0	0	0	1	6	3	26	92.5	63	451	1	1.2	1	0	0
201	0	0	23.2663	0	0	0	0	0	0	0	0	1	6	3	15	166.667	65	396	1.2	1	0	0	0
202	1	0	58.1081	0	0	0	1	0	0	0	0	2	6	4	28	143.333	128	144	0.7	1.6	1	0	0
203	0	1	65.1964	2	0	0	1	1	1	1	0	7	6	7	47	126	269	245	NA	1.1	0	0	1
204	1	1	74.8638	3	1	0	1	1	1	0	0	4	6	5	44	67	126	187	0.1	1	1	0	0
205	1	0	81.0021	2	1	0	1	1	1	0	0	2	5	5	50	166.667	199	181	0.4	0.8	0	0	1
206	0	0	52.0356	0	0	1	0	1	0	0	1	1	6	4	24	99	59	305	0.8	2.1	0	0	0
207	0	0	81.7057	3	0	0	1	1	0	1	0	3	6	4	47	53	57	155	2.2	2.4	0	0	1
208	1	1	55.2225	0	0	1	0	0	0	1	0	1	6	4	45	125	72	237	1.2	2	0	0	0
209	1	0	67.2279	3	1	0	1	1	0	0	0	4	6	5	42	45	82	132	0.2	2.3	1	0	1
210	1	0	47.6496	0	0	1	0	0	0	0	0	1	6	4	26	110	59	332	0.5	2.1	0	0	0
211	1	0	80.4244	0	0	0	0	0	0	0	0	3	6	6	44	57	92	163	0.4	1.2	0	0	0
212	1	1	68.2081	0	0	0	0	1	0	0	0	2	6	4	33	60	59	279	0.5	1.1	0	0	0
213	1	1	63.3183	0	1	0	1	1	NA	0	0	5	6	7	70	82	158	443	0.4	1.9	0	0	1
214	0	0	39.6167	0	0	1	0	0	0	0	0	2	6	2	19	51.25	63	226	1	2	0	0	0
215	1	0	52.7009	0	0	1	0	0	0	0	0	1	6	2	26	85	57	248	0.6	1.3	0	0	0
216	1	1	75.2005	0	0	0	0	0	0	0	0	7	6	3	35	131.111	57	360	0.8	2	0	0	0
217	1	1	70.1218	0	0	1	1	1	0	0	0	3	6	3	33	118	53	521	0.6	2	0	0	0
218	1	0	78.2916	3	1	0	0	0	0	0	0	4	6	4	54	67.5	107	150	13	2	0	0	1
219	1	0	68.5503	2	0	0	1	0	NA	0	0	NA	6	3	27	80	107	288	0.6	1.5	0	0	0
220	1	1	60.7201	3	1	1	1	1	0	0	0	3	6	3	35	178	57	226	0.8	2	0	0	0
221	0	0	66.809	1	0	0	0	0	0	0	0	2	6	3	30	127.143	95	300	0.4	1	0	0	0
222	1	0	59.6468	0	0	1	1	0	0	0	0	2	6	3	29	106.667	67	220	0.5	1.6	0	0	0
223	1	0	76.1095	2	0	1	1	0	0	0	0	3	6	1	63	NA	79	224	0.5	2.6	0	0	1
224	1	0	60.1862	2	0	0	0	1	0	0	0	3	6	4	40	70	49	235	0.7	0.8	1	0	1
225	0	0	78.7214	0	0	0	1	1	1	0	0	4	6	7	75	639.286	737	306	0.3	4.2	1	0	1
226	1	1	74.2697	0	0	1	0	0	0	0	0	4	6	5	NA	42	NA	381	NA	2.6	0	0	0
227	1	0	74.6119	3	1	0	0	0	0	0	0	3	8	8	59	73.75	59	272	0.4	2.2	1	0	1
228	0	1	74.2587	0	0	0	0	0	0	0	0	2	6	4	NA	59	50	232	0.6	2.3	1	0	0
229	1	0	56.1095	3	1	0	1	1	1	0	0	3	6	NA	NA	NA	319	302	0.2	NA	1	0	1
230	1	1	72.1342	0	0	1	0	0	0	1	1	4	5	2	NA	90.9091	45	241	0.7	4.3	0	0	1
231	1	0	62.5736	3	1	0	0	0	1	0	1	4	5	5	33	126.19	166	111	0.2	1	0	0	1
232	1	0	45.8234	0	0	1	0	0	0	0	0	1	8	9	64	76	70	287	1.2	1	1	0	0
233	1	0	74.2231	0	0	1	1	0	0	0	0	2	6	2	39	77.6471	55	193	0.4	2	1	0	0
234	1	0	77.9521	0	0	0	0	0	0	0	0	1	8	2	39	95	93	168	0.4	2	1	0	0
235	1	0	64.2491	0	0	0	1	1	0	1	0	3	6	4	34	79	95	85	0.3	3.5	1	0	1
236	1	0	71.5099	0	0	0	0	0	0	0	0	NA	8	10	NA	49	88	166	0.4	0.8	1	0	1
237	1	0	68.95	3	1	1	1	1	1	0	0	4	6	6	46	61.25	198	249	0.4	0.9	0	0	1
238	1	0	74.7023	3	0	1	1	0	0	0	1	3	6	6	NA	106.667	90	196	0.5	0.8	0	0	0
239	1	0	66.9788	0	0	0	0	0	0	0	0	1	6	5	NA	54	53	186	0.4	2.1	0	0	0
240	1	0	72.6461	0	0	1	1	0	0	0	0	3	6	NA	NA	92.5	55	279	1.2	NA	1	0	0
241	1	0	74.5955	3	1	NA	0	0	0	0	0	3	6	7	49	612	132	146	NA	1.7	0	0	0
242	1	1	57.7741	3	0	0	0	1	0	0	0	NA	6	7	30	145	159	41	12.5	2	0	0	0
243	1	0	68.9528	3	0	NA	1	0	0	1	0	3	6	3	39	158	79	179	0.1	0.7	0	0	0
244	1	0	62.8994	3	0	0	1	0	0	0	1	3	9	8	41	85	53	318	0.4	2.4	1	0	0
245	1	0	71.4223	3	0	1	0	1	0	0	1	3	6	4	41	170	106	117	NA	1.2	0	0	0
246	1	0	68.0137	0	0	1	1	1	0	0	1	4	6	7	46	75.7143	459	343	0.4	1.4	1	0	0
247	1	1	55.9316	3	1	0	0	0	0	0	0	2	9	16	95	136	177	50	67	1.9	1	0	1
248	1	0	70.6913	0	1	0	1	1	0	0	0	3	6	6	39	205	230	117	NA	1	1	0	0
249	1	0	89.2923	3	1	0	0	0	0	0	1	4	5	3	42	184.848	62	298	13.4	0.4	0	0	0
250	1	0	71.3867	3	1	1	0	1	0	0	1	4	8	11	66	157.143	71	44	0.4	3.9	1	0	1
251	1	1	64.063	0	0	1	0	1	0	0	1	6	6	4	39	182.5	97	193	0.1	2.1	0	0	0
252	1	0	72.0383	3	1	0	0	0	0	0	1	6	6	4	40	243.333	89	80	0.7	0.9	0	0	0
253	1	0	54.3628	3	1	0	0	0	0	0	0	2	7	12	45	202.778	71	22	0.2	6.6	1	0	0
254	1	0	65.7769	0	0	1	1	0	0	0	0	4	8	5	42	98.3333	59	157	0.5	1.6	1	0	0
255	0	0	49.7057	0	0	0	0	1	0	0	0	3	6	4	38	51	57	338	1.1	1.5	1	1	0
256	1	0	73.7358	1	0	1	1	1	0	0	0	NA	6	6	50	75.7143	164	294	0.3	1.5	0	0	0
257	1	0	63.0007	0	0	0	0	0	0	0	0	1	5	1	24	260	49	555	1.2	0.8	0	0	0
258	1	0	64.2491	0	0	1	1	0	0	0	0	2	6	4	35	62	71	202	1.1	1.5	1	1	0
259	1	0	69.9466	4	1	0	0	0	0	0	0	3	6	4	63	62	85	299	0.5	2.1	1	0	0

## Sheet: Fig4
	Non-Immunocompromised
Vaccinated	5679.96	2.98198	265.396	8.80393	5679.96	5679.96	125.385	13.6319	3078.68	1377.96	287.406	1115.4	0	1840	677	9	249	22.8618	167.843	0.141999	3270.52	5679.96	14.3419	1959.16	35	5680	1535	685	67	15.0519	5679.96	13.7739	2.05534	2.05534	249.723	249.723	0	2569.17	1946.38	2081	4	868
Non-vaccinated	30.9558	0.851993	691.535	73.9814	2.98198	163.725	2255.51	0.851993	935.347	2.98198	2303.22	2.98198	18.0339	0.993992	2.98198	2.98198	0.851993	0.851993	0.851993	1300	5	0	110	5365	6	48	10.3659	1420.27	0	0.851993	1003.65	758.842	29.9618	103.375	2268.29	202.065	317.226	7.24194	2.55598	0.709995	2.05534	0.993992	0	0.283998	23.8558	13	4	1	1
[truncated: 46 more columns]

## Sheet: Fig5
	Prevalence of mutation (%) in patients with poor outcome (D28 death)	Prevalence of mutation (%) in patients with D28 survival
ORF1a K856R	70.5	88.9
ORF1a T1822I	23	22.2
ORF1a Del 2083	47.5	69.4
ORF1a Del 3675-3676	62.3	75
ORF1b Q866R	32.8	36.1
ORF3a D155Y	23	22.2
ORF9b Del 27-29	63.9	75
M D3G	52.5	75
N Del 31-33	63.9	75
N R203K	73.8	58.3
N G204R	82	61.1
